# Supplementary material for: Depletion of Arg1-Positive Microglia/Macrophages Exacerbates Cerebral Ischemic Damage by Facilitating the Inflammatory Response
Source: Int J Mol Sci. 2022 Oct 27;23(21):13055. doi: 10.3390/ijms232113055 (PMC9655877; doi:10.3390/ijms232113055)
Supplement: Supplementary file 1 [file ijms-23-13055-s001.zip]

Archive with 1 entries (1 files):
- ijms-1952524-supplementary.pdf
